# Supplementary material for: Targeting a Glutamic Acid in PDEδ with Fluoromethyl-Aryl Electrophiles Impairs K‑Ras Signaling
Source: J Med Chem. 2026 Jan 7;69(2):964–81. doi: 10.1021/acs.jmedchem.5c02082 (PMC12833852; doi:10.1021/acs.jmedchem.5c02082)
Supplement: Supplementary file 2 [file jm5c02082_si_002.csv]

Compound	SMILES	% Covalent binding to PDEδ by 24 h MALDI screening, mean ± standard error of the mean	IC50 of binding to PDEδ, by competitive fluorescence polarization assay, mean ± standard deviation/nM	KD to PDEδ, by isothermal titration calorimetry, mean ± standard deviation/nM	Melting temperature shift of PDEδ ΔTm, by in-cell CETSA, mean ± standard deviation/°C	Cellular IC50, by wash-out assay, mean ± standard deviation/µM
						PA-TU-8902	MIA PACA-2	SW480	HCT116	NCI-H358	SK-LU-1	Hs 578T	HT-29
1a	CC1=CC=C(N2C(C)=C(C(C)=NN(CCCC(NCC3=CC(CF)=CC=C3)=O)C4=O)C4=N2)C=C1	0 ± 0	n.d	n.d	n.d	n.d	n.d	n.d	n.d	n.d	n.d	n.d	n.d
1b	CC1=CC=C(N2C(C)=C(C(C)=NN(CCCC(NCC3=CC(CCl)=CC=C3)=O)C4=O)C4=N2)C=C1	44 ± 4	n.d	n.d	n.d	n.d	n.d	n.d	n.d	n.d	n.d	n.d	n.d
2a	CC1=CC=C(N2C(C)=C(C(C)=NN(CCCC(N(C)CC3=CC(CF)=CC=C3)=O)C4=O)C4=N2)C=C1	0 ± 0	n.d	n.d	n.d	n.d	n.d	n.d	n.d	n.d	n.d	n.d	n.d
2b	CC1=CC=C(N2C(C)=C(C(C)=NN(CCCC(N(C)CC3=CC(CCl)=CC=C3)=O)C4=O)C4=N2)C=C1	37 ± 6	n.d	n.d	n.d	n.d	n.d	n.d	n.d	n.d	n.d	n.d	n.d
3a	CC1=CC=C(N2C(C)=C(C(C)=NN(CCCC(N(CCC3=CC=CC=C3)CC4=CC(CF)=CC=C4)=O)C5=O)C5=N2)C=C1	0 ± 0	n.d	n.d	n.d	n.d	n.d	n.d	n.d	n.d	n.d	n.d	n.d
3b	CC1=CC=C(N2C(C)=C(C(C)=NN(CCCC(N(CCC3=CC=CC=C3)CC4=CC(CCl)=CC=C4)=O)C5=O)C5=N2)C=C1	11 ± 2	n.d	n.d	n.d	n.d	n.d	n.d	n.d	n.d	n.d	n.d	n.d
4a	CC1=CC=C(N2C(C)=C(C(C)=NN(CCCC(N(CC3=CC(CF)=CC=C3)CC4=CC(CF)=CC=C4)=O)C5=O)C5=N2)C=C1	0 ± 0	n.d	n.d	n.d	n.d	n.d	n.d	n.d	n.d	n.d	n.d	n.d
4b	CC1=CC=C(N2C(C)=C(C(C)=NN(CCCC(N(CC3=CC(CCl)=CC=C3)CC4=CC(CCl)=CC=C4)=O)C5=O)C5=N2)C=C1	70 ± 7	n.d	n.d	n.d	n.d	n.d	n.d	n.d	n.d	n.d	n.d	n.d
5	CC1=CC=C(N2C(C)=C(C(C)=NN(CCCC(NCC3=CC(CF)=CC(CF)=C3)=O)C4=O)C4=N2)C=C1	0 ± 0	n.d	n.d	n.d	n.d	n.d	n.d	n.d	n.d	n.d	n.d	n.d
6	CC1=CC=C(N2C(C)=C(C(C)=NN(CCCC(NCC3=CC(CF)=C(C)N=C3C)=O)C4=O)C4=N2)C=C1	0 ± 0	n.d	n.d	n.d	n.d	n.d	n.d	n.d	n.d	n.d	n.d	n.d
7	CC1=CC=C(N2C(C)=C(C(C)=NN(CCCC(N(CC3=CC(CCl)=C(C)N=C3C)CC4=CC(CCl)=C(C)N=C4C)=O)C5=O)C5=N2)C=C1	6 ± 3	n.d	n.d	n.d	n.d	n.d	n.d	n.d	n.d	n.d	n.d	n.d
8a	CC1=CC=C(N2C(C)=C(C(C)=NN(CCCC(N(CC3CC[NH2+]CC3)CC4=CC(CF)=C(C)N=C4C)=O)C5=O)C5=N2)C=C1.O=C([O-])C(F)(F)F	0 ± 0	n.d	n.d	n.d	n.d	n.d	n.d	n.d	n.d	n.d	n.d	n.d
8b	CC1=CC=C(N2C(C)=C(C(C)=NN(CCCC(N(CC3CC[NH2+]CC3)CC4=CC(CCl)=C(C)N=C4C)=O)C5=O)C5=N2)C=C1.O=C([O-])C(F)(F)F	54 ± 8	n.d	n.d	n.d	n.d	n.d	n.d	n.d	n.d	n.d	n.d	n.d
9a	CC1=C(C(C)=NN(CCCCC(N(CC2CC[NH2+]CC2)CC3=CC(CF)=C(C)N=C3C)=O)C4=O)C4=NN1C5=CC=C(C)C=C5.O=C([O-])C(F)(F)F	0 ± 0	n.d	n.d	n.d	n.d	n.d	n.d	n.d	n.d	n.d	n.d	n.d
9b	CC1=C(C(C)=NN(CCCCC(N(CC2CC[NH2+]CC2)CC3=CC(CCl)=C(C)N=C3C)=O)C4=O)C4=NN1C5=CC=C(C)C=C5.O=C([O-])C(F)(F)F	98 ± 1	n.d	n.d	n.d	n.d	n.d	n.d	n.d	n.d	n.d	n.d	n.d
10a	CC1=CC=C(N2C(C)=C(C(C)=NN(CCCCCC(N(CC3CC[NH2+]CC3)CC4=CC(CF)=C(C)N=C4C)=O)C5=O)C5=N2)C=C1.O=C([O-])C(F)(F)F	0 ± 0	n.d	n.d	n.d	n.d	n.d	n.d	n.d	n.d	n.d	n.d	n.d
10b	CC1=CC=C(N2C(C)=C(C(C)=NN(CCCCCC(N(CC3CC[NH2+]CC3)CC4=CC(CCl)=C(C)N=C4C)=O)C5=O)C5=N2)C=C1.O=C([O-])C(F)(F)F	54 ± 1	n.d	n.d	n.d	n.d	n.d	n.d	n.d	n.d	n.d	n.d	n.d
11a	CC1=C(C(C)=NN(CCCCCCC(N(CC2CC[NH2+]CC2)CC3=CC(CF)=C(C)N=C3C)=O)C4=O)C4=NN1C5=CC=C(C)C=C5.O=C([O-])C(F)(F)F	0 ± 0	n.d	n.d	n.d	n.d	n.d	n.d	n.d	n.d	n.d	n.d	n.d
11b	CC1=C(C(C)=NN(CCCCCCC(N(CC2CC[NH2+]CC2)CC3=CC(CCl)=C(C)N=C3C)=O)C4=O)C4=NN1C5=CC=C(C)C=C5.O=C([O-])C(F)(F)F	100 ± 0	n.d	n.d	n.d	n.d	n.d	n.d	n.d	n.d	n.d	n.d	n.d
12a	CC1=CC=C(N2C(C)=C(C(C)=NN(CCCS(=O)(N(CC3CC[NH2+]CC3)CC4=CC(CF)=C(C)N=C4C)=O)C5=O)C5=N2)C=C1.O=C([O-])C(F)(F)F	0 ± 0	n.d	n.d	n.d	n.d	n.d	n.d	n.d	n.d	n.d	n.d	n.d
12b	CC1=CC=C(N2C(C)=C(C(C)=NN(CCCS(=O)(N(CC3CC[NH2+]CC3)CC4=CC(CCl)=C(C)N=C4C)=O)C5=O)C5=N2)C=C1.O=C([O-])C(F)(F)F	99 ± 1	n.d	n.d	n.d	n.d	n.d	n.d	n.d	n.d	n.d	n.d	n.d
13a	CC1=CC=C(N2C(C)=C(C(C)=NN(CCCCS(=O)(N(CC3CC[NH2+]CC3)CC4=CC(CF)=C(C)N=C4C)=O)C5=O)C5=N2)C=C1.O=C([O-])C(F)(F)F	2 ± 1	336 ± 106	667 ± 20	n.d	n.d	n.d	n.d	n.d	n.d	n.d	n.d	n.d
13b	CC1=CC=C(N2C(C)=C(C(C)=NN(CCCCS(=O)(N(CC3CC[NH2+]CC3)CC4=CC(CCl)=C(C)N=C4C)=O)C5=O)C5=N2)C=C1.O=C([O-])C(F)(F)F	100 ± 0	n.d	n.d	n.d	n.d	n.d	n.d	n.d	n.d	n.d	n.d	n.d
14a	CC1=CC=C(N2C(C)=C(C(C)=NN(CCCCCS(=O)(N(CC3CC[NH2+]CC3)CC4=CC(CF)=C(C)N=C4C)=O)C5=O)C5=N2)C=C1.O=C([O-])C(F)(F)F	0 ± 0	n.d	n.d	n.d	n.d	n.d	n.d	n.d	n.d	n.d	n.d	n.d
14b	CC1=CC=C(N2C(C)=C(C(C)=NN(CCCCCS(=O)(N(CC3CC[NH2+]CC3)CC4=CC(CCl)=C(C)N=C4C)=O)C5=O)C5=N2)C=C1.O=C([O-])C(F)(F)F	74 ± 8	n.d	n.d	n.d	n.d	n.d	n.d	n.d	n.d	n.d	n.d	n.d
15a	CC1=CC=C(N2C(C)=C(C(C)=NN(CCCCCCS(=O)(N(CC3CC[NH2+]CC3)CC4=CC(CF)=C(C)N=C4C)=O)C5=O)C5=N2)C=C1.O=C([O-])C(F)(F)F	0 ± 0	n.d	n.d	n.d	n.d	n.d	n.d	n.d	n.d	n.d	n.d	n.d
15b	CC1=CC=C(N2C(C)=C(C(C)=NN(CCCCCCS(=O)(N(CC3CC[NH2+]CC3)CC4=CC(CCl)=C(C)N=C4C)=O)C5=O)C5=N2)C=C1.O=C([O-])C(F)(F)F	20 ± 7	n.d	n.d	n.d	n.d	n.d	n.d	n.d	n.d	n.d	n.d	n.d
16	ClC1=CC=C(CN(S(=O)(C2=CC=C(S(=O)(N(CC3=CC=CC(CCl)=N3)CC4CC[NH2+]CC4)=O)C=C2)=O)C5CCCC5)C=C1.O=C([O-])C(F)(F)F	100 ± 0	n.d	n.d	n.d	n.d	n.d	n.d	n.d	n.d	n.d	n.d	n.d
17	ClC1=CC=C(CN(S(=O)(C2=CC=C(S(=O)(N(CC3=C(C)C(CCl)=C(C)C=C3C)CC4CC[NH2+]CC4)=O)C=C2)=O)C5CCCC5)C=C1.O=C([O-])C(F)(F)F	100 ± 0	n.d	n.d	n.d	n.d	n.d	n.d	n.d	n.d	n.d	n.d	n.d
18	ClC1=CC=C(CN(S(=O)(C2=CC=C(S(=O)(N(CC3=CC(OC)=CC(CCl)=C3)CC4CC[NH2+]CC4)=O)C=C2)=O)C5CCCC5)C=C1.O=C([O-])C(F)(F)F	99 ± 1	n.d	n.d	n.d	n.d	n.d	n.d	n.d	n.d	n.d	n.d	n.d
19	O=C([O-])C(F)(F)F.ClC1=CC=C(CN(S(=O)(C2=CC=C(S(=O)(N(CC3=CC=CC(C(C)Cl)=N3)CC4CC[NH2+]CC4)=O)C=C2)=O)C5CCCC5)C=C1	27 ± 4	n.d	n.d	n.d	n.d	n.d	n.d	n.d	n.d	n.d	n.d	n.d
20	ClC1=CC=C(CN(S(=O)(C2=CC=C(S(=O)(N(CC3=CC(CF)=CC(CF)=C3)CC4CC[NH2+]CC4)=O)C=C2)=O)C5CCCC5)C=C1.O=C([O-])C(F)(F)F	10 ± 1	n.d	n.d	n.d	n.d	n.d	n.d	n.d	n.d	n.d	n.d	n.d
21a	ClC1=CC=C(CN(S(=O)(C2=CC=C(S(=O)(N(CC3=CC(C(C)(C)C)=CC(CF)=C3)CC4CCNCC4)=O)C=C2)=O)C5CCCC5)C=C1	13 ± 1	n.d	n.d	n.d	n.d	n.d	n.d	n.d	n.d	n.d	n.d	n.d
21b	ClC1=CC=C(CN(S(=O)(C2=CC=C(S(=O)(N(CC3=CC(C(C)(C)C)=CC(CCl)=C3)CC4CC[NH2+]CC4)=O)C=C2)=O)C5CCCC5)C=C1.O=C([O-])C(F)(F)F	100 ± 0	n.d	n.d	n.d	n.d	n.d	n.d	n.d	n.d	n.d	n.d	n.d
22a	O=S(C1=CC=C(S(=O)(N(CC2=CC=C(Cl)C=C2)C3CCCC3)=O)C=C1)(N(CC4=CC(CF)=C(C)N=C4C)CC5CC[NH2+]CC5)=O.O=C([O-])C(F)(F)F	22 ± 1	27 ± 13	148 ± 9	16.6 ± 3.2	4.45 ± 0.05	4.15 ± 0.04	3.23 ± 0.16	4.25 ± 0.24	5.80 ± 0.37	4.31 ± 0.07	8.71 ± 0.33	3.73 ± 0.06
22b	ClC1=CC=C(CN(S(=O)(C2=CC=C(S(=O)(N(CC3=C(C)N=C(C)C(CCl)=C3)CC4CC[NH2+]CC4)=O)C=C2)=O)C5CCCC5)C=C1.O=C([O-])C(F)(F)F	100 ± 0	n.d	n.d	n.d	n.d	n.d	n.d	n.d	n.d	n.d	n.d	n.d
